# Supplementary material for: Bulked Segregant Analysis Revealed the Common Resistant QTLs Associated with Fusarium Ear Rot and Gibberella Ear Rot in Maize
Source: Plants (Basel). 2026 May 4;15(9):1401. doi: 10.3390/plants15091401 (PMC13164825; doi:10.3390/plants15091401)
Supplement: Supplementary file 1 [file plants-15-01401-s001.zip]

Archive with 1 entries (1 files):
- plants-4163403-supplementary.pdf
